# Supplementary material for: Effects of an e-learning programme on osteopaths’ back pain attitudes: a mixed methods feasibility study
Source: Pilot Feasibility Stud. 2021 Sep 13;7:174. doi: 10.1186/s40814-021-00901-4 (PMC8436454; doi:10.1186/s40814-021-00901-4)
Supplement: Supplementary file 1 — Additional file 1. [file 40814_2021_901_MOESM1_ESM.xlsx]

## Sheet: Sheet1
		834670	245365	375469	717959	117268	410737	107705	878115	423012	984224	319291	539532	824058	215827	431276	127088	904260	557146	545935	848698	532034	318805	833699	795641	352406	247362	279003	921368	846470	861779	338229	155187	190112	883721	432933	749306	577156	871517	205271	493437	355796	707639	590094	210904	689643
Before	d1	1	2	2	1	2	1	1	1	1	2	2	1	1	1	2	1	2	2	1	2	2	2	1	1	1	1	1	1	1	2	2	1	1	1	1	1	1	1	1	1	1	2	2	2	1
	d2	2	4	4	3	3	3	4	3	3	4	4	3	4	4	5	3	4	3	3	4	4	4	4	2	3	4	3	4	4	5	5	5	3	3	3	5	3	4	2	3	3	3	4	4	4
	d3	15	14	29	17	25	17	26	23	21	18	33	18	20	23	31	16	19	21	23	32	17	17	29	16	24	28	22	27	21	30	24	22	24	25	19	20	18	19	14	25	24	18	35	30	31
	d4	1	2	2	1	1	1	1	1	2	1	2	2	1	1	1	2	1	1	2	1	1	2	2	2	2	1	2	2	1	2	1	2	2	2	2	2	2	2	2	2	2	2	1	1	1
	d5	1	2	2	1	1	1	2	1	2	1	1	2	1	1	2	2	1	1	2	1	2	2	1	1	2	1	1	2	1	2	1	1	2	1	1	2	2	2	2	2	1	2	1	1	1
	d6	Dry needling, neck pain, sports injuries/rehab			Neck pain associated with headaches	Chronic fatigue	Frozen shoulder		neck, knees, headaches		sports	Motor vehicle accidents		chronic pain, Pilates (mainly machine based)	Elderly patients			shoulder injuries	Dry needling to help with chronic pain		Feet + orthopaedics, foot mechanics, orthotics, foot healthcare, orthopaedics generally			Pregnancy	Treatment of the older patient		Neck pain and headaches. Foot problems	Babies and children		I'm a structural osteo so all the usual things: neck, knee's etc		General musculoskeletal practice	cranial osteopathy		sports - gymnastics	paediatrics, migraines & headaches						Babies and children		Applied kinesiology	Necks, knees, all musculoskeletal stuff	Psychosomatic pain, patients with OA, nutrition
	q1_1	5	6	6	5	6	6	5	5	5	5	6	7	6	6	3	6	5	6	5	5	6	5	5	5	5	6	5	5	6	6	6	6	6	6	5	7	6	5	5	6	6	5	4	7	6
	q1_2	5	7	6	1	7	7	7	4	6	5	7	4	6	7	7	6	7	7	7	7	6	6	6	7	5	5	6	7	5	7	7	7	6	7	7	4	6	6	6	6	7	7	5	7	7
	q1_3	5	5	5	6	6	6	5	5	6	6	7	6	5	7	6	5	6	5	6	6	6	5	5	2	5	5	6	4	5	7	7	7	6	7	6	7	6	6	5	6	6	5	2	6	6
	q1_4	4	3	6	6	5	5	4	5	6	6	5	3	7	2	5	5	5	6	6	6	7	5	6	6	4	5	6	5	5	5	5	3	5	7	3	7	6	5	3	6	6	5	6	5	4
	q1_5	4	5	5	7	4	5	6	5	4	5	7	3	5	5	4	5	5	5	5	5	6	5	5	2	5	5	7	5	6	6	5	5	5	5	6	4	6	5	3	5	2	5	5	7	4
	q1_6	5	2	6	3	3	4	6	5	2	2	2	5	7	2	4	2	6	3	1	6	1	2	6	4	4	3	1	5	3	1	3	2	2	5	5	1	6	2	5	1	2	2	3	1	5
	q1_7	2	4	3	4	2	4	4	5	5	5	7	4	4	4	3	2	2	2	2	4	1	3	4	2	2	3	2	4	5	6	5	2	2	5	4	3	3	2	4	4	6	6	4	2	4
	q1_8	4	3	3	2	4	5	2	5	2	5	6	2	4	2	7	3	6	5	2	4	3	6	6	1	4	4	6	4	5	5	7	2	5	4	2	4	5	6	5	3	3	5	7	1	3
	q1_9	4	6	2	5	5	4	4	4	2	6	6	2	4	5	7	6	1	4	5	3	2	6	6	2	3	5	6	2	5	6	4	2	4	5	5	6	5	5	3	4	6	3	2	5	5
	q1_10	4	6	5	5	5	6	6	7	4	6	6	5	6	7	6	6	7	5	5	6	7	6	6	4	5	5	2	5	6	7	7	4	5	5	5	2	5	7	5	2	6	4	7	6	7
	q1_11	3	3	3	5	4	2	2	4	2	4	2	3	6	3	4	5	4	3	3	4	2	3	4	4	3	5	2	5	2	2	3	2	5	5	3	2	3	2	5	2	3	4	5	3	5
	q1_12	1	2	1	1	1	2	1	1	1	4	6	1	4	2	4	5	4	4	2	3	2	4	1	1	2	5	4	4	4	5	5	2	2	5	2	4	2	4	2	1	2	4	6	1	2
	q1_13	2	3	4	2	1	5	4	5	1	5	5	3	2	2	2	5	1	3	5	4	1	5	4	1	3	3	4	4	2	4	4	4	5	5	3	1	4	2	3	5	6	2	5	4	2
	q1_14	4	3	2	1	5	5	4	4	2	6	6	4	5	4	6	5	5	5	6	3	2	5	5	2	4	5	3	2	5	7	4	4	5	4	4	5	4	5	3	6	6	5	3	5	4
	q1_15	5	6	5	4	5	6	3	7	4	6	7	5	6	6	4	6	7	5	5	6	6	4	5	2	3	5	6	5	5	6	7	4	6	7	5	2	5	5	5	4	6	5	7	6	5
	q1_16	2	6	4	3	2	4	2	7	6	5	1	7	7	6	5	5	1	6	5	7	6	4	5	5	5	5	5	3	2	1	2	3	5	7	5	2	3	3	5	6	2	1	5	4	2
	q1_17	6	6	5	6	3	5	4	7	6	6	2	1	6	3	5	6	7	6	6	6	6	6	6	2	5	6	6	5	5	7	5	5	5	7	3	3	6	5	6	4	6	2	6	6	6
	q1_18	2	2	2	5	2	4	2	2	5	2	1	6	2	2	2	2	2	4	5	5	6	3	3	2	5	2	2	5	2	2	3	2	5	5	3	2	5	2	2	3	2	3	5	3	5
	q1_19	3	4	5	2	2	4	3	1	5	5	6	4	4	2	3	2	2	3	2	4	6	7	4	2	3	4	3	4	5	5	5	2	4	4	3	4	3	4	4	3	6	1	5	2	5
	q2_1	5	4	3	2	5	5	4	6	4	2	4	6	6	6	4	4	5	5	4	5	5	4	5	6	4	4	5	4	6	5	4	5	2	3	5	5	5	4	6	5	5	4	4	5	5
	q2_2	2	3	2	2	5	4	4	1	2	2	3	5	4	4	2	2	2	4	4	2	1	2	4	4	4	2	2	4	3	2	4	3	2	1	4	5	3	3	5	2	2	2	2	2	4
	q2_3	4	5	5	5	4	4	3	6	3	5	4	5	3	2	4	4	2	3	4	5	4	4	4	2	4	4	4	4	5	3	2	4	4	4	4	6	5	4	2	4	5	5	3	4	3
	q2_4	4	3	4	2	4	3	4	4	4	4	3	5	4	4	2	4	2	4	4	3	4	6	4	3	4	2	4	3	4	2	4	4	2	3	2	4	3	4	2	5	2	4	5	6	4
	q2_5	4	4	2	2	4	4	4	4	3	2	3	5	4	4	2	4	3	3	2	5	3	4	2	2	4	4	2	3	4	3	5	2	2	4	3	2	5	4	5	2	2	2	3	5	3
	q2_6	3	3	4	2	2	5	3	3	3	5	5	3	5	3	4	4	2	3	3	3	5	2	3	1	3	3	5	3	4	2	4	3	4	5	3	4	3	5	5	3	5	3	2	1	3
	q2_7	4	4	2	3	4	4	4	5	3	4	4	3	5	4	2	4	2	3	4	5	1	5	4	4	3	4	4	4	3	2	4	6	4	4	4	4	5	1	2	5	5	3	4	4	3
	q2_8	4	3	4	4	2	4	3	2	2	5	2	2	2	3	1	4	1	5	3	4	5	3	2	2	3	4	2	3	4	2	4	2	5	4	3	2	5	3	2	2	2	3	3	6	3
	q2_9	3	6	5	2	3	5	4	6	4	5	3	6	6	4	4	4	5	5	6	3	6	5	5	4	4	4	5	5	4	5	5	3	5	4	5	2	6	1	5	5	6	4	5	3	5
	q2_10	3	5	4	3	2	4	3	5	2	5	4	3	6	5	3	3	4	3	4	4	1	4	4	1	4	3	4	3	4	4	2	1	2	4	3	2	5	1	5	2	4	3	5	5	3
	q2_11	4	4	5	4	4	5	3	6	4	5	4	3	4	5	3	4	5	4	3	5	6	4	2	1	4	5	5	3	4	5	3	2	5	5	5	4	6	5	5	5	5	5	4	5	4
	q2_12	3	4	4	4	3	2	3	5	3	4	4	1	4	2	3	4	1	3	3	3	1	2	3	1	4	3	5	3	4	4	3	3	3	4	3	1	5	3	5	2	3	3	3	2	3
	q2_13	2	1	2	2	2	2	3	2	1	2	1	1	3	2	1	2	1	1	2	2	1	1	2	1	2	2	1	3	3	1	2	1	1	3	2	1	4	1	3	1	2	2	2	1	2
	q2_14	4	1	2	1	3	2	3	1	2	2	3	1	1	1	2	2	1	2	1	3	1	5	3	2	3	3	2	3	3	4	2	2	2	4	2	3	5	1	2	2	2	2	3	4	2
	q2_15	3	5	4	5	3	5	3	6	4	4	4	5	4	4	2	4	2	3	4	3	3	1	4	1	4	4	5	4	4	4	2	5	4	4	3	4	4	3	6	5	5	4	3	2	4
	q2_16	4	3	4	2	2	3	1	1	1	4	4	1	1	2	2	4	1	5	2	3	1	1	2	1	2	3	4	2	4	1	2	2	5	5	2	1	4	4	2	2	1	3	3	1	2
	q2_17	4	6	4	5	4	4	5	6	4	5	5	6	5	5	2	4	6	5	5	5	5	4	4	5	4	4	5	4	6	5	5	5	4	5	5	4	5	5	6	4	5	3	5	2	5
	q2_18	4	4	4	4	4	3	3	6	4	3	5	3	4	5	2	2	1	4	2	2	4	5	3	1	3	3	2	2	4	4	5	3	1	1	3	2	4	4	1	2	1	3	2	2	2
	q2_19	3	5	5	4	2	4	4	4	3	5	5	3	2	4	2	4	3	5	2	3	1	4	2	1	3	3	2	3	3	1	5	4	2	5	3	1	5	3	5	2	2	2	5	4	3
After	q1_1	5	6	5	6	6	7	6	7	5	6		7	6	6	5	6	6	6	6	6	6	5		3	6	7	5	5	6	7	5	5	5	5	5	7	6	5	6	5	5	6	4	7	5
	q1_2	5	7	5	6	6	7	7	7	5	5		6	6	7	6	4	7	6	7	7	6	6		7	5	4	6	6	3	7	7	7	5	6	6	5	6	6	6	7	2	5	6	7	7
	q1_3	4	5	5	6	6	7	5	7	6	6		7	6	7	5	5	5	6	6	6	6	5		1	4	4	6	4	6	6	5	6	5	6	6	5	6	6	5	7	6	5	3	6	6
	q1_4	4	1	5	6	3	5	4	4	4	3		2	1	2	3	5	4	5	4	5	5	6		5	5	5	6	5	5	6	5	2	6	6	4	4	5	5	2	7	2	6	5	6	4
	q1_5	6	7	6	7	5	6	7	7	6	6		3	6	6	4	4	6	5	6	5	7	6		2	4	7	6	5	6	6	4	5	5	5	5	5	5	5	5	5	5	4	4	7	4
	q1_6	4	5	6	4	6	2	6	7	2	2		5	6	5	3	3	4	5	5	5	2	3		4	4	1	1	5	2	2	3	2	2	4	3	3	4	3	5	5	2	2	3	1	6
	q1_7	2	4	2	3	2	4	4	1	1	3		4	4	2	1	2	1	3	3	5	2	4		2	3	3	2	4	5	5	5	2	2	4	5	5	2	2	3	4	6	4	3	4	4
	q1_8	3	5	2	4	2	5	4	1	4	6		1	6	5	4	5	4	6	2	5	2	5		1	6	5	6	4	5	3	5	2	3	5	3	3	5	5	5	4	5	5	7	2	3
	q1_9	4	3	2	4	1	2	2	1	2	6		1	4	3	2	5	2	3	4	2	2	6		1	2	5	6	3	6	5	4	2	5	3	5	6	4	6	3	5	5	4	3	5	5
	q1_10	5	7	6	6	7	7	6	7	7	6		5	7	7	5	6	7	6	7	6	7	6		7	5	5	4	6	6	7	6	2	6	6	5	4	5	6	5	6	6	5	7	6	7
	q1_11	3	2	3	5	2	2	2	1	2	2		3	3	2	2	3	3	2	3	4	6	4		4	2	3	3	4	2	3	2	3	3	4	2	2	3	2	5	1	3	3	5	2	5
	q1_12	2	1	1	1	1	4	2	1	1	5		4	4	2	4	3	3	3	1	3	6	2		1	2	5	5	4	4	5	4	2	2	4	4	4	2	4	2	1	2	3	6	1	2
	q1_13	3	1	2	1	1	2	2	1	1	5		1	2	1	1	2	2	2	2	5	3	3		1	4	5	4	5	2	3	4	4	5	6	2	1	5	3	3	4	5	1	5	2	2
	q1_14	4	2	2	2	1	4	3	4	2	5		1	3	2	5	5	1	3	5	3	2	5		2	4	5	6	4	5	6	4	4	5	4	5	4	5	6	3	4	6	4	5	5	4
	q1_15	5	5	6	6	7	7	6	7	6	6		5	6	7	5	6	7	6	7	6	7	6		6	5	5	5	5	4	6	7	3	6	7	5	2	6	6	5	6	6	4	7	5	6
	q1_16	2	6	5	3	2	2	2	1	6	5		7	6	6	6	5	7	5	6	3	7	5		5	4	3	5	2	4	2	5	4	6	7	5	3	5	3	5	3	6	3	5	5	2
	q1_17	6	3	4	3	1	2	2	4	2	4		1	4	2	2	5	2	3	5	5	7	4		2	5	5	6	5	5	6	5	5	6	7	5	5	5	5	5	4	6	4	5	6	6
	q1_18	2	2	4	6	7	2	4	4	4	3		6	3	3	2	3	1	3	6	4	2	4		2	5	3	2	5	2	1	2	4	5	4	5	2	6	2	2	5	2	3	6	7	5
	q1_19	3	4	5	4	2	4	6	1	5	3		4	4	3	3	3	2	5	2	4	2	5		2	4	4	2	5	4	5	4	4	4	4	5	4	5	4	5	4	6	4	5	3	6
	q2_1	5	6	4	5	6	6	6	6	6	5		6	5	5	4	5	6	6	6	5	5	5		6	2	5	4	4	4	4	4	6	4	5	4	6	4	5	6	4	5	5	5	6	5
	q2_2	4	4	2	2	5	5	5	3	5	4		5	5	5	3	4	1	2	4	2	4	3		2	4	5	2	3	3	2	4	4	2	4	4	3	4	3	5	1	4	2	3	1	4
	q2_3	4	3	3	4	2	2	2	4	6	2		2	1	3	3	4	1	2	2	1	1	2		3	4	5	4	4	4	5	4	4	4	5	4	5	4	4	3	5	5	4	5	5	3
	q2_4	5	4	4	4	5	3	4	6	5	5		5	4	5	4	3	5	5	2	4	5	4		4	5	3	3	3	4	3	4	4	3	4	3	4	3	4	2	2	2	4	6	6	4
	q2_5	5	4	4	4	5	4	5	4	4	5		4	5	5	3	4	4	4	4	4	5	4		4	4	3	4	3	4	3	4	3	3	4	4	4	3	4	4	2	5	3	4	4	4
	q2_6	2	3	3	3	2	3	1	1	1	3		3	5	2	2	4	2	2	2	3	6	2		1	4	3	4	3	5	3	3	3	4	6	3	4	4	4	5	3	5	4	3	1	3
	q2_7	4	5	4	5	5	4	4	4	3	4		2	6	4	4	4	2	4	5	4	5	4		4	4	5	3	4	4	4	4	4	4	6	4	5	4	2	2	4	5	3	5	4	4
	q2_8	2	3	3	2	1	2	2	3	1	2		1	1	2	1	3	1	2	1	2	2	2		2	2	4	2	4	4	3	3	3	3	6	3	2	5	3	3	3	3	3	5	2	3
	q2_9	4	6	4	2	2	4	3	6	4	5		5	6	4	2	5	4	3	6	4	5	6		3	2	4	5	2	4	3	6	3	4	6	4	6	5	5	5	2	5	5	6	3	5
	q2_10	3	2	3	2	2	3	4	5	5	5		4	5	2	4	3	5	2	4	3	5	3		1	3	3	4	4	2	4	2	3	3	5	4	4	4	2	4	2	4	4	6	5	3
	q2_11	4	2	3	3	2	3	2	1	2	4		3	1	4	2	4	5	2	4	5	5	4		2	2	4	4	3	4	5	5	4	4	6	4	5	5	5	5	3	6	4	6	4	4
	q2_12	1	2	3	3	2	2	2	2	1	2		1	1	2	2	2	1	2	1	3	2	2		1	3	3	4	3	4	4	4	3	4	4	3	1	4	2	4	4	4	2	5	2	3
	q2_13	2	2	1	1	4	4	5	1	1	2		1	6	2	2	2	1	1	3	2	1	1		1	2	1	2	3	2	1	2	2	2	1	3	2	4	2	2	2	2	2	3	1	2
	q2_14	3	1	2	3	5	2	4	1	2	2		2	1	2	2	2	1	4	1	2	2	2		2	2	3	3	3	3	3	2	3	2	5	2	1	2	1	2	2	2	2	4	4	2
	q2_15	2	4	4	4	1	3	2	3	3	4		4	3	2	1	3	2	3	2	3	2	1		1	4	4	5	4	4	2	3	4	4	5	3	4	4	3	5	4	5	2	3	1	4
	q2_16	1	2	3	1	1	1	1	1	1	1		1	1	1	1	2	1	2	1	3	1	1		1	2	3	4	3	4	1	3	4	4	5	2	1	4	4	2	3	3	1	5	4	2
	q2_17	6	6	5	6	6	6	6	6	1	5		6	5	6	5	4	6	5	6	5	5	5		5	4	5	4	4	5	5	4	4	4	5	4	6	5	5	6	3	5	4	6	4	5
	q2_18	4	5	2	3	2	4	5	1	3	5		3	4	3	5	3	4	5	5	3	5	2		3	2	2	2	2	4	5	3	3	1	4	3	1	5	4	2	5	2	5	5	1	2
	q2_19	1	2	2	2	2	2	4	1	1	4		1	1	3	1	2	2	2	1	2	2	2		2	4	2	5	3	3	5	5	3	3	5	4	1	5	2	5	3	2	2	6	4	3
	s1	5	5	5	4	5	4	5	4	5	4		5	5	5	4	4	5	4	5	5	5	5
	s2	5	5	4	4	4	4	5	5	5	4		5	5	5	4	4	5	4	5	4	5	4
	s3	5	7	6	7	7	6	7	7	7	6		7	5	7	5	6	7	6	7	6	6	7
	s4	4	5	4	5	5	4	4	5	4	4		5	4	4	4	4	5	4	5	4	4	4
	s5	Mechanisms of non traumatic back pain. More open questioning in ch taking, developing a better, clearer idea of how to engage with the patient on the psychosocial LBP issues,	a: really listen to the whole of the patient's story b: the biopsychosocial elements of back pain is much more prominent than I thought c: pain does not necessarily mean injury.	1.Use of the flag system. 2.The causes of the perception of pain. 3. The importance of encouraging activity in the patient with back pain.		Central sensitisation. confimed importance of self management.The importance of getting the initial consultation and advice right.	To consider psycho social flags more consistently. That the brain responds differently in acute and chronic conditions. The stats on the prevalence of mri and xray findings were very interesting.	1. Flag system to predict poor long-term outcome. 2. Deeper understanding of ‘pain’, especially Central Sensitisation. 3. Access to tools eg: Central Sensitisation Inventory, Keele STarT Back Screening Tool	Central sensitization, how CBT can be used in conjunction with osteopathy, use of green, blue and black flags.	Categorisation using the flag system, clearer understanding of nocioceptive pain and central sensitisation, methods of helping patients in practice.	neuroscience, psychosocial flags usage, consent		1. Cluster diagnosis - excellent concept and in practice what I probably do, I find it easier than linear thinking. Also the different classification of diagnoses rather than tissue -based - really useful. 2. Consent - having evidence-based info to give patients about the alternatives for acute/subacute/chronic 3. The excellent 2 sentences to diagnose depression.	1.It clarified the flag system for me. 2. The information on the distinctions between acute, subacute and chronic pain. 3.Emphasizing that identifying psychosocial factors is not a replacement for manual therapy, but rather an enhancement.	How much psychosocial factors and beliefs influence outcome. How much adverse influence we can have by using the wrong language and giving the wrong advice regarding avoiding activities. How we cannot be specific about the tissue origin about non specific low back pain.	1. Multiple flag system. 2. The last 100 years of osteopathy is a complete waste of time and the end is nigh. 3. Listen to my patients more and governments, institutions and phd students less.	Pain isn’t an indicator of tissue damage; the importance of psychosocial factors in perceiving pain; central sensitisation	There may be a need to work with others. Inclusion of flags within the case history taking is valuable. Info on pain.	Flags, review info, consent	Understanding the influence of psychosocial factors, the different types of pain mechanisms and CBT principles tio guide management	Insight into pain perceptionin subacute and chronic stage; Be aware of patients interpretation of their condition; to conside all flag colours	Flags,psychosocial management, pain classification	A. Central sensitisation B. Back pain doesn't have to be caused by one specific tissue C. Psychology can play a big part in back pain presentation
	s6	5	6	5	6	6	4	6	6	6	5		6	6	6	4	6	6	5	6	5	6	6
	s7		I feel that the course has altered my approach to patients who's presentations may previously have been perplexing and frustrating and has now given me a fresh approach to their treatment and management.			Very interesting and helpful course, e learning worked well, very easy to break off and come back to later. Thank you	Parts of the visuals are quite blurred, it was hard to read some of the text and references. The course gave a lot of food for thought, it challenged much of what we do in daily practice and because we see our patients getting better with the current approach it is tricky to think about completely taking on board a non tissue causing symptoms approach. However i will continue to read around the s…	The explanations for all the concepts and systems were very thoughtfully presented with a clear structure that led the student along well. The only thing that perhaps would be useful is deeper insight on how to apply the content in practice…..A great course and very relevant to all practicing osteopaths.	I really enjoyed this course. I liked the way it was divided into short lessons which I could watch when I found a spare 20-30 minutes. I enjoyed the various presentation methods, e.g. Lessons with slides, or case history, interview with Steve Vogel. I felt this kept it interesting. And I liked the friendly style of talking that Jerry had. I learnt a lot about psychological factors surrounding NS…				I loved the quizzes to test yourself. Often if I am learning something I don't actually know if it's gone in unless I test myself, and I found it rewarding to get a good mark, and a spur to action if I didn't. I feel like I want to go through it all again. I hope I still have access to it. The extra content was really useful. I have just been reading some BPS stuff so had I done this a year ago i…	A lot of the information in the e-learning was not new to me, but I’ve come by it in a rather ad hoc manner and not really within the context of osteopathy. As well as being an osteopath I also have a pilates studio. I trained in rehab pilates with Polestar Pilates about 8 years ago and they really emphasize activity in all the stages of treatment, in particular, what they refer to as a ‘positive…	I have already been applying information from your course very usefully. I would say that this has been one of the most useful and transformative courses I have done in the whole of my cpd. It has confirmed a lot of things that I have found empirically, but has also given me a lot of new information which has changed my thinking. It has been such a relief to hear such a sensible, evidence based a…	I thought the course was well put together and presented. It generally worked worked well and apart from some minor OS platform issues such as the questionnaires ran smoothly. Lots of ancillary paperwork and the material was in different formats so as not to get monotonous or boringly long or difficult to fit in with normal family/work life. The course was enlightening on the PS model and where b…	The course was very informative and you explained things well. I feel the course content explained the concepts to me well but am now left with a feeling that i'm not entirely sure what to do with any patients with NSLBP. For example, Prof Peter O'Sullivan's video was fascinating, but what actually happened to the patient to change them - was it talking with the osteopath that changed their attit…	Jerry. I am an old dog, as such learning new tricks tends to be difficult – I have done it my way for the last twenty years because it mostly works. I am genuinely hoping that this course will alter some of the ways I practice and improve patient outcomes. Really enjoyed the content. Many thanks.	Firstly; Thank you for the course. My feedback: • Well presented and logical format • Interesting and practice thought provoking. • may read it over a second time if it remains available. • I would like to suggest that another area of further research should focus upon the practitioners ability to ‘read’ and ‘observe’ their patients correctly. Perhaps examine the practitioners emotional intellige…	Thanks,Jerry it’s been a really fascinating course and has changed the way I think about chronic pain. It’s going to take me a while to turn around my entrenched ways of doing things that I was taught 25 years ago. Some of the things you discussed I realised I do anyway but that’s probably because I’ve been doing this job a long time, and we spend a lot of time with our patients and talk to them …			Overall this has been a very good learning experience

## Sheet: Sheet2
	Before																																												After
	d1	d2	d3	d4	d5	d6	q1_1	q1_2	q1_3	q1_4	q1_5	q1_6	q1_7	q1_8	q1_9	q1_10	q1_11	q1_12	q1_13	q1_14	q1_15	q1_16	q1_17	q1_18	q1_19	q2_1	q2_2	q2_3	q2_4	q2_5	q2_6	q2_7	q2_8	q2_9	q2_10	q2_11	q2_12	q2_13	q2_14	q2_15	q2_16	q2_17	q2_18	q2_19	q1_1	q1_2	q1_3	q1_4	q1_5
834670	1	2	15	1	1	Dry needling, neck pain, sports injuries/rehab	5	5	5	4	4	5	2	4	4	4	3	1	2	4	5	2	6	2	3	5	2	4	4	4	3	4	4	3	3	4	3	2	4	3	4	4	4	3	5	5	4	4	6
245365	2	4	14	2	2		6	7	5	3	5	2	4	3	6	6	3	2	3	3	6	6	6	2	4	4	3	5	3	4	3	4	3	6	5	4	4	1	1	5	3	6	4	5	6	7	5	1	7
375469	2	4	29	2	2		6	6	5	6	5	6	3	3	2	5	3	1	4	2	5	4	5	2	5	3	2	5	4	2	4	2	4	5	4	5	4	2	2	4	4	4	4	5	5	5	5	5	6
717959	1	3	17	1	1	Neck pain associated with headaches	5	1	6	6	7	3	4	2	5	5	5	1	2	1	4	3	6	5	2	2	2	5	2	2	2	3	4	2	3	4	4	2	1	5	2	5	4	4	6	6	6	6	7
117268	2	3	25	1	1	Chronic fatigue	6	7	6	5	4	3	2	4	5	5	4	1	1	5	5	2	3	2	2	5	5	4	4	4	2	4	2	3	2	4	3	2	3	3	2	4	4	2	6	6	6	3	5
410737	1	3	17	1	1	Frozen shoulder	6	7	6	5	5	4	4	5	4	6	2	2	5	5	6	4	5	4	4	5	4	4	3	4	5	4	4	5	4	5	2	2	2	5	3	4	3	4	7	7	7	5	6
107705	1	4	26	1	2		5	7	5	4	6	6	4	2	4	6	2	1	4	4	3	2	4	2	3	4	4	3	4	4	3	4	3	4	3	3	3	3	3	3	1	5	3	4	6	7	5	4	7
878115	1	3	23	1	1	neck, knees, headaches	5	4	5	5	5	5	5	5	4	7	4	1	5	4	7	7	7	2	1	6	1	6	4	4	3	5	2	6	5	6	5	2	1	6	1	6	6	4	7	7	7	4	7
423012	1	3	21	2	2		5	6	6	6	4	2	5	2	2	4	2	1	1	2	4	6	6	5	5	4	2	3	4	3	3	3	2	4	2	4	3	1	2	4	1	4	4	3	5	5	6	4	6
984224	2	4	18	1	1	sports	5	5	6	6	5	2	5	5	6	6	4	4	5	6	6	5	6	2	5	2	2	5	4	2	5	4	5	5	5	5	4	2	2	4	4	5	3	5	6	5	6	3	6
319291	2	4	33	2	1	Motor vehicle accidents	6	7	7	5	7	2	7	6	6	6	2	6	5	6	7	1	2	1	6	4	3	4	3	3	5	4	2	3	4	4	4	1	3	4	4	5	5	5
539532	1	3	18	2	2		7	4	6	3	3	5	4	2	2	5	3	1	3	4	5	7	1	6	4	6	5	5	5	5	3	3	2	6	3	3	1	1	1	5	1	6	3	3	7	6	7	2	3
824058	1	4	20	1	1	chronic pain, Pilates (mainly machine based)	6	6	5	7	5	7	4	4	4	6	6	4	2	5	6	7	6	2	4	6	4	3	4	4	5	5	2	6	6	4	4	3	1	4	1	5	4	2	6	6	6	1	6
215827	1	4	23	1	1	Elderly patients	6	7	7	2	5	2	4	2	5	7	3	2	2	4	6	6	3	2	2	6	4	2	4	4	3	4	3	4	5	5	2	2	1	4	2	5	5	4	6	7	7	2	6
431276	2	5	31	1	2		3	7	6	5	4	4	3	7	7	6	4	4	2	6	4	5	5	2	3	4	2	4	2	2	4	2	1	4	3	3	3	1	2	2	2	2	2	2	5	6	5	3	4
127088	1	3	16	2	2		6	6	5	5	5	2	2	3	6	6	5	5	5	5	6	5	6	2	2	4	2	4	4	4	4	4	4	4	3	4	4	2	2	4	4	4	2	4	6	4	5	5	4
904260	2	4	19	1	1	shoulder injuries	5	7	6	5	5	6	2	6	1	7	4	4	1	5	7	1	7	2	2	5	2	2	2	3	2	2	1	5	4	5	1	1	1	2	1	6	1	3	6	7	5	4	6
557146	2	3	21	1	1	Dry needling to help with chronic pain	6	7	5	6	5	3	2	5	4	5	3	4	3	5	5	6	6	4	3	5	4	3	4	3	3	3	5	5	3	4	3	1	2	3	5	5	4	5	6	6	6	5	5
545935	1	3	23	2	2		5	7	6	6	5	1	2	2	5	5	3	2	5	6	5	5	6	5	2	4	4	4	4	2	3	4	3	6	4	3	3	2	1	4	2	5	2	2	6	7	6	4	6
848698	2	4	32	1	1	Feet + orthopaedics, foot mechanics, orthotics, foot healthcare, orthopaedics generally	5	7	6	6	5	6	4	4	3	6	4	3	4	3	6	7	6	5	4	5	2	5	3	5	3	5	4	3	4	5	3	2	3	3	3	5	2	3	6	7	6	5	5
532034	2	4	17	1	2		6	6	6	7	6	1	1	3	2	7	2	2	1	2	6	6	6	6	6	5	1	4	4	3	5	1	5	6	1	6	1	1	1	3	1	5	4	1	6	6	6	5	7
318805	2	4	17	2	2		5	6	5	5	5	2	3	6	6	6	3	4	5	5	4	4	6	3	7	4	2	4	6	4	2	5	3	5	4	4	2	1	5	1	1	4	5	4	5	6	5	6	6
833699	1	4	29	2	1	Pregnancy	5	6	5	6	5	6	4	6	6	6	4	1	4	5	5	5	6	3	4	5	4	4	4	2	3	4	2	5	4	2	3	2	3	4	2	4	3	2
795641	1	2	16	2	1	Treatment of the older patient	5	7	2	6	2	4	2	1	2	4	4	1	1	2	2	5	2	2	2	6	4	2	3	2	1	4	2	4	1	1	1	1	2	1	1	5	1	1	3	7	1	5	2
352406	1	3	24	2	2		5	5	5	4	5	4	2	4	3	5	3	2	3	4	3	5	5	5	3	4	4	4	4	4	3	3	3	4	4	4	4	2	3	4	2	4	3	3	6	5	4	5	4
247362	1	4	28	1	1	Neck pain and headaches. Foot problems	6	5	5	5	5	3	3	4	5	5	5	5	3	5	5	5	6	2	4	4	2	4	2	4	3	4	4	4	3	5	3	2	3	4	3	4	3	3	7	4	4	5	7
279003	1	3	22	2	1	Babies and children	5	6	6	6	7	1	2	6	6	2	2	4	4	3	6	5	6	2	3	5	2	4	4	2	5	4	2	5	4	5	5	1	2	5	4	5	2	2	5	6	6	6	6
921368	1	4	27	2	2		5	7	4	5	5	5	4	4	2	5	5	4	4	2	5	3	5	5	4	4	4	4	3	3	3	4	3	5	3	3	3	3	3	4	2	4	2	3	5	6	4	5	5
846470	1	4	21	1	1	I'm a structural osteo so all the usual things: neck, knee's etc	6	5	5	5	6	3	5	5	5	6	2	4	2	5	5	2	5	2	5	6	3	5	4	4	4	3	4	4	4	4	4	3	3	4	4	6	4	3	6	3	6	5	6
861779	2	5	30	2	2		6	7	7	5	6	1	6	5	6	7	2	5	4	7	6	1	7	2	5	5	2	3	2	3	2	2	2	5	4	5	4	1	4	4	1	5	4	1	7	7	6	6	6
338229	2	5	24	1	1	General musculoskeletal practice	6	7	7	5	5	3	5	7	4	7	3	5	4	4	7	2	5	3	5	4	4	2	4	5	4	4	4	5	2	3	3	2	2	2	2	5	5	5	5	7	5	5	4
155187	1	5	22	2	1	cranial osteopathy	6	7	7	3	5	2	2	2	2	4	2	2	4	4	4	3	5	2	2	5	3	4	4	2	3	6	2	3	1	2	3	1	2	5	2	5	3	4	5	7	6	2	5
190112	1	3	24	2	2		6	6	6	5	5	2	2	5	4	5	5	2	5	5	6	5	5	5	4	2	2	4	2	2	4	4	5	5	2	5	3	1	2	4	5	4	1	2	5	5	5	6	5
883721	1	3	25	2	1	sports - gymnastics	6	7	7	7	5	5	5	4	5	5	5	5	5	4	7	7	7	5	4	3	1	4	3	4	5	4	4	4	4	5	4	3	4	4	5	5	1	5	5	6	6	6	5
432933	1	3	19	2	1	paediatrics, migraines & headaches	5	7	6	3	6	5	4	2	5	5	3	2	3	4	5	5	3	3	3	5	4	4	2	3	3	4	3	5	3	5	3	2	2	3	2	5	3	3	5	6	6	4	5
749306	1	5	20	2	2		7	4	7	7	4	1	3	4	6	2	2	4	1	5	2	2	3	2	4	5	5	6	4	2	4	4	2	2	2	4	1	1	3	4	1	4	2	1	7	5	5	4	5
577156	1	3	18	2	2		6	6	6	6	6	6	3	5	5	5	3	2	4	4	5	3	6	5	3	5	3	5	3	5	3	5	5	6	5	6	5	4	5	4	4	5	4	5	6	6	6	5	5
871517	1	4	19	2	2		5	6	6	5	5	2	2	6	5	7	2	4	2	5	5	3	5	2	4	4	3	4	4	4	5	1	3	1	1	5	3	1	1	3	4	5	4	3	5	6	6	5	5
205271	1	2	14	2	2		5	6	5	3	3	5	4	5	3	5	5	2	3	3	5	5	6	2	4	6	5	2	2	5	5	2	2	5	5	5	5	3	2	6	2	6	1	5	6	6	5	2	5
493437	1	3	25	2	2		6	6	6	6	5	1	4	3	4	2	2	1	5	6	4	6	4	3	3	5	2	4	5	2	3	5	2	5	2	5	2	1	2	5	2	4	2	2	5	7	7	7	5
355796	1	3	24	2	1	Babies and children	6	7	6	6	2	2	6	3	6	6	3	2	6	6	6	2	6	2	6	5	2	5	2	2	5	5	2	6	4	5	3	2	2	5	1	5	1	2	5	2	6	2	5
707639	2	3	18	2	2		5	7	5	5	5	2	6	5	3	4	4	4	2	5	5	1	2	3	1	4	2	5	4	2	3	3	3	4	3	5	3	2	2	4	3	3	3	2	6	5	5	6	4
590094	2	4	35	1	1	Applied kinesiology	4	5	2	6	5	3	4	7	2	7	5	6	5	3	7	5	6	5	5	4	2	3	5	3	2	4	3	5	5	4	3	2	3	3	3	5	2	5	4	6	3	5	4
210904	2	4	30	1	1	Necks, knees, all musculoskeletal stuff	7	7	6	5	7	1	2	1	5	6	3	1	4	5	6	4	6	3	2	5	2	4	6	5	1	4	6	3	5	5	2	1	4	2	1	2	2	4	7	7	6	6	7
689643	1	4	31	1	1	Psychosomatic pain, patients with OA, nutrition	6	7	6	4	4	5	4	3	5	7	5	2	2	4	5	2	6	5	5	5	4	3	4	3	3	3	3	5	3	4	3	2	2	4	2	5	2	3	5	7	6	4	4
[truncated: 40 more columns]
