# Supplementary material for: Effects of an e-learning programme on osteopaths’ back pain attitudes: a mixed methods feasibility study
Source: Pilot Feasibility Stud. 2021 Sep 13;7:174. doi: 10.1186/s40814-021-00901-4 (PMC8436454; doi:10.1186/s40814-021-00901-4)
Supplement: Supplementary file 2 — Additional file 2. [file 40814_2021_901_MOESM2_ESM.xlsx]

## Sheet: Sheet1
	834670	245365	375469	717959	117268	410737	107705	878115	423012	984224	539532	824058	215827	431276	127088	904260	557146	545935	848698	532034	318805
Course satisfaction	5	5	5	4	5	4	5	4	5	4	5	5	5	4	4	5	4	5	5	5	5
Course interest	5	5	4	4	4	4	5	5	5	4	5	5	5	4	4	5	4	5	4	5	4
NSLBP new perspective	5	7	6	7	7	6	7	7	7	6	7	5	7	5	6	7	6	7	6	6	7
Teacher clarity	4	5	4	5	5	4	4	5	4	4	5	4	4	4	4	5	4	5	4	4	4
Course application	5	6	5	6	6	4	6	6	6	5	6	6	6	4	6	6	5	6	5	6	6

## Sheet: Sheet2
	s1	s2	s3	s4	s6
834670	5	5	5	4	5
245365	5	5	7	5	6
375469	5	4	6	4	5
717959	4	4	7	5	6
117268	5	4	7	5	6
410737	4	4	6	4	4
107705	5	5	7	4	6
878115	4	5	7	5	6
423012	5	5	7	4	6
984224	4	4	6	4	5
539532	5	5	7	5	6
824058	5	5	5	4	6
215827	5	5	7	4	6
431276	4	4	5	4	4
127088	4	4	6	4	6
904260	5	5	7	5	6
557146	4	4	6	4	5
545935	5	5	7	5	6
848698	5	4	6	4	5
532034	5	5	6	4	6
318805	5	4	7	4	6
